# Supplementary material for: The Nuclear Speckles Protein SRRM2 Is Exposed on the Surface of Cancer Cells
Source: Cells. 2024 Sep 17;13(18):1563. doi: 10.3390/cells13181563 (PMC11430694; doi:10.3390/cells13181563)
Supplement: Supplementary file 1 [file cells-13-01563-s001.zip]

Archive with 1 entries (1 files):
- cells-3082645-supplementary.pdf
